# Supplementary material for: The Effects of a Phytochemical Supplement Blend on Markers of Exercise-Induced Muscle Damage: A Randomised Controlled Trial
Source: Nutrients. 2026 Apr 10;18(8):1199. doi: 10.3390/nu18081199 (PMC13118735; doi:10.3390/nu18081199)
Supplement: Supplementary file 1 [file nutrients-18-01199-s001.zip]

Archive with 1 entries (1 files):
- nutrients-4172858-supplementary.pdf
